# Supplementary material for: Biochar/Biopolymer Composites for Potential In Situ Groundwater Remediation
Source: Materials (Basel). 2024 Aug 6;17(16):3899. doi: 10.3390/ma17163899 (PMC11355651; doi:10.3390/ma17163899)
Supplement: Supplementary file 1 [file materials-17-03899-s001.zip]

Archive with 1 entries (1 files):
- materials-3088662-supplementary.pdf
